# Supplementary material for: Nebulized Bacteriophage in a Patient With Refractory Mycobacterium abscessus Lung Disease
Source: Open Forum Infect Dis. 2022 Apr 12;9(7):ofac194. doi: 10.1093/ofid/ofac194 (PMC9251665; doi:10.1093/ofid/ofac194)
Supplement: ofac194_Supplementary_Data [file ofac194_supplementary_data.zip]

Archive with 3 entries (3 files):
- Supplemental Figures.pdf
- Supplementary Materials 3-24-22.pdf
- Table S1_Mab_MIC_phage_011422.pdf
